# Supplementary material for: Exploring the Potential of Iminosugars as Antivirals for Crimean-Congo Haemorrhagic Fever Virus, Using the Surrogate Hazara Virus: Liquid-Chromatography-Based Mapping of Viral N-Glycosylation and In Vitro Antiviral Assays
Source: Pathogens. 2023 Mar 1;12(3):399. doi: 10.3390/pathogens12030399 (PMC10057787; doi:10.3390/pathogens12030399)
Supplement: Supplementary file 1 [file pathogens-12-00399-s001.zip]

Archive with 1 entries (1 files):
- pathogens-2160261-supplementary.pdf
